# Supplementary material for: Construction and Validation of a Ferroptosis-Related Prognostic Model for Endometrial Cancer
Source: Front Genet. 2021 Sep 28;12:729046. doi: 10.3389/fgene.2021.729046 (PMC8505971; doi:10.3389/fgene.2021.729046)
Supplement: Supplementary file 1 [file Table_1.XLSX]

## Sheet: S1
Table-S1 Ferroptosis Gene consensus clustering and prognostic analysis results
gene	cluster	beta	HR (95% CI for HR)	Wald test	logrank test P value	factor
ABCC1	regulator cluster A	-0.015	0.99(0.74-1.3)	0.01	0.92	Favorable factors for OS
ACACA	regulator cluster A	0.091	1.1(0.85-1.4)	0.47	0.49	Risk factors for OS
ACO1	regulator cluster A	0.18	1.2(0.91-1.6)	1.6	0.2	Risk factors for OS
ACSF2	regulator cluster D	0.16	1.2(0.93-1.5)	1.9	0.17	Risk factors for OS
ACSL3	regulator cluster A	-0.074	0.93(0.74-1.2)	0.4	0.53	Favorable factors for OS
ACSL4	regulator cluster A	0.03	1(0.88-1.2)	0.14	0.71	Risk factors for OS
AIFM2	regulator cluster D	-0.22	0.8(0.64-1)	3.7	0.053	Favorable factors for OS
AKR1C1	regulator cluster B	0.094	1.1(0.98-1.2)	2.6	0.1	Risk factors for OS
AKR1C2	regulator cluster B	0.029	1(0.93-1.1)	0.32	0.57	Risk factors for OS
AKR1C3	regulator cluster B	0.059	1.1(0.96-1.2)	1.4	0.23	Risk factors for OS
ALOX12	regulator cluster D	0.14	1.2(0.9-1.5)	1.3	0.26	Risk factors for OS
ALOX15	regulator cluster C	-0.12	0.89(0.76-1)	2.2	0.13	Favorable factors for OS
ALOX5	regulator cluster D	0.11	1.1(0.94-1.3)	1.7	0.2	Risk factors for OS
ATP5MC3	regulator cluster A	0.28	1.3(0.98-1.8)	3.4	0.065	Risk factors for OS
CARS	regulator cluster A	0.11	1.1(0.79-1.6)	0.36	0.55	Risk factors for OS
CBS	regulator cluster D	0.62	1.8(1.3-2.7)	9.8	0.0016	Risk factors for OS
CD44	regulator cluster A	-0.096	0.91(0.77-1.1)	1.3	0.25	Favorable factors for OS
CHAC1	regulator cluster D	0.24	1.3(1.1-1.5)	6.7	0.0098	Risk factors for OS
CISD1	regulator cluster A	0.32	1.4(1-1.8)	4.4	0.036	Risk factors for OS
CRYAB	regulator cluster D	0.1	1.1(0.99-1.2)	3.2	0.072	Risk factors for OS
CS	regulator cluster A	0.14	1.2(0.85-1.6)	0.84	0.36	Risk factors for OS
DPP4	regulator cluster A	0.024	1(0.92-1.1)	0.21	0.64	Risk factors for OS
EMC2	regulator cluster A	0.16	1.2(0.89-1.5)	1.2	0.27	Risk factors for OS
FADS2	regulator cluster D	-0.13	0.88(0.76-1)	3.4	0.067	Favorable factors for OS
FANCD2	regulator cluster A	0.24	1.3(1-1.6)	3.8	0.052	Risk factors for OS
FDFT1	regulator cluster D	-0.11	0.89(0.71-1.1)	0.93	0.34	Favorable factors for OS
FTH1	regulator cluster D	0.075	1.1(0.91-1.3)	0.76	0.38	Risk factors for OS
G6PD	regulator cluster D	0.082	1.1(0.87-1.4)	0.51	0.48	Risk factors for OS
GCLC	regulator cluster A	-0.0032	1(0.82-1.2)	0	0.97	Favorable factors for OS
GCLM	regulator cluster A	0.16	1.2(0.96-1.4)	2.5	0.11	Risk factors for OS
GLS2	regulator cluster A	0.43	1.5(0.87-2.7)	2.2	0.13	Risk factors for OS
GOT1	regulator cluster A	0.17	1.2(0.87-1.6)	1.2	0.28	Risk factors for OS
GPX4	regulator cluster D	-0.38	0.68(0.54-0.87)	9.9	0.0019	Favorable factors for OS
GSS	regulator cluster D	-0.078	0.93(0.64-1.3)	0.17	0.68	Favorable factors for OS
HMGCR	regulator cluster A	-0.11	0.9(0.76-1.1)	1.7	0.2	Favorable factors for OS
HMOX1	regulator cluster B	0.096	1.1(0.91-1.3)	0.98	0.32	Risk factors for OS
HSBP1	regulator cluster C	-0.25	0.78(0.58-1.1)	2.6	0.1	Favorable factors for OS
HSPB1	regulator cluster B	-0.15	0.86(0.72-1)	3.2	0.074	Favorable factors for OS
IREB2	regulator cluster A	0.052	1.1(0.83-1.3)	0.19	0.66	Risk factors for OS
KEAP1	regulator cluster D	0.055	1.1(0.81-1.4)	0.16	0.69	Risk factors for OS
LPCAT3	regulator cluster A	0.088	1.1(0.9-1.3)	0.82	0.37	Risk factors for OS
MT1G	regulator cluster D	0.043	1(0.94-1.2)	0.68	0.41	Risk factors for OS
NCOA4	regulator cluster A	-0.046	0.96(0.76-1.2)	0.15	0.7	Favorable factors for OS
NFE2L2	regulator cluster A	0.093	1.1(0.86-1.4)	0.56	0.45	Risk factors for OS
NFS1	regulator cluster A	0.33	1.4(0.96-2)	3	0.084	Risk factors for OS
NOX1	regulator cluster C	0.23	1.3(0.96-1.6)	2.8	0.095	Risk factors for OS
NQO1	regulator cluster B	-0.091	0.91(0.81-1)	2.5	0.12	Favorable factors for OS
PEBP1	regulator cluster C	-0.18	0.84(0.58-1.2)	0.93	0.34	Favorable factors for OS
PGD	regulator cluster D	0.013	1(0.8-1.3)	0.01	0.92	Risk factors for OS
PHKG2	regulator cluster D	-0.12	0.89(0.57-1.4)	0.3	0.58	Favorable factors for OS
PTGS2	regulator cluster A	-0.088	0.92(0.81-1)	1.8	0.18	Favorable factors for OS
RPL8	regulator cluster D	-0.11	0.9(0.68-1.2)	0.57	0.45	Favorable factors for OS
SAT1	regulator cluster C	-0.27	0.76(0.64-0.91)	8.7	0.0031	Favorable factors for OS
SLC1A5	regulator cluster D	0.063	1.1(0.91-1.2)	0.63	0.43	Risk factors for OS
SLC7A11	regulator cluster A	-0.076	0.93(0.77-1.1)	0.7	0.4	Favorable factors for OS
SQLE	regulator cluster A	0.18	1.2(1-1.5)	3.7	0.056	Risk factors for OS
STEAP3	regulator cluster C	-0.036	0.96(0.81-1.1)	0.17	0.68	Favorable factors for OS
TFRC	regulator cluster A	0.15	1.2(0.99-1.4)	3.2	0.075	Risk factors for OS
TP53	regulator cluster D	-0.18	0.83(0.7-0.99)	4.3	0.039	Favorable factors for OS
ZEB1	regulator cluster A	-0.037	0.96(0.77-1.2)	0.1	0.75	Favorable factors for OS
