# Supplementary material for: Construction and Validation of a Ferroptosis-Related Prognostic Model for Endometrial Cancer
Source: Front Genet. 2021 Sep 28;12:729046. doi: 10.3389/fgene.2021.729046 (PMC8505971; doi:10.3389/fgene.2021.729046)
Supplement: Supplementary file 3 [file Table_3.XLSX]

## Sheet: S2
Table-S3 438 overlap differential genes
SQLE
UBXN2B
HMGCS1
ZBTB10
OTUD6B
FAM91A1
IDI1
RB1CC1
OTUD6B-AS1
SIKE1
UTP23
ZNF92
ZNF146
NUCKS1
LZIC
RAD21
TCEA1
PAIP1
OPA1
KLHL15
MIS18BP1
USP1
NAA50
U2SURP
HSPH1
LIN9
PPIG
VKORC1L1
PCNP
TMEM65
BRMS1L
ARMC1
CCSAP
TGS1
HLTF
DCUN1D1
XPO1
C5orf22
SC5D
SASS6
FAM60A
SMC4
HSPA13
VBP1
KIF14
CWF19L2
DARS2
ASPM
BCAS2
MSH2
GMPS
TMPO
HAT1
NUP153
DCK
ECT2
NOL11
YWHAZ
XPOT
FBXO5
CKAP2
TOPBP1
BTF3L4
PDCD10
RPAP3
PHTF2
DDX18
NADK2
SKP2
ZMPSTE24
NEK2
CDYL
CCDC112
HAUS6
UBA2
PPAT
CEBPZ
DNAJB4
SNRNP27
PPP2R3A
GRPEL2
FIGNL1
CENPF
NRAS
BZW1
TERF1
ESF1
PRIM2
FAM84B
DEK
CBX1
DNA2
PSIP1
PRKDC
CDV3
CACYBP
ARL6IP6
CASC5
TAF13
CCNE2
NUP155
PARPBP
WDHD1
RTKN2
DTL
EXO1
TOP2A
HSP90AA1
TBL1XR1
SUV39H2
RFC3
AKIRIN1
OSGIN2
NDC1
TPD52
PIK3CA
MZT1
PLK4
BRIP1
TFRC
SLC35F5
WDR43
SBDSP1
CCNYL1
RRM1
MEGF9
ZNF367
HMGB1
VPS13C
CLIC4
MPP6
FADS1
PM20D2
HOMER1
ACTL6A
CTD-2510F5.4
PDK1
FAM214A
SDHD
KIF20B
SKIL
C5orf30
SERINC5
TCEA1P2
MAGI1
MBIP
PELI2
TNFRSF4
TAF4B
ITGA6
MT1G
SLC12A2
IQGAP2
AC087350.1
SLC11A2
LMNB1
ARHGAP32
SLC26A2
EGFR
VWA8
DNAJC10
RNF180
AC007318.5
CC2D2A
PLEKHH1
MYO5C
CCDC125
KIAA1244
EHF
SHANK2
KHDRBS3
FNDC3A
CCDC176
COL4A5
HHAT
CD7
PLCH1
GZMM
MCC
PLCB1
AURKA
PIP4K2A
MBOAT1
HNRNPCP2
ERAP1
WDR31
SH3YL1
BMPR1B
STK26
SALL1
PAM
FOLH1
RALGAPA2
LIPA
RGS7BP
LPAR1
NBPF15
TPBG
ARL6IP5
GOLM1
OTUB2
CTD-2331H12.5
ARFGAP3
TMX4
MAP2K6
SMAD9
RNASEL
MANSC1
ITGA2
PIK3R1
ROBO2
STAT3
SIPA1L2
GLRB
EPS8
SERPINA1
ZNF888
DOCK1
FREM2
MT1H
RDH10
RGL1
TPTE2P5
SNCG
ABHD2
ZBTB18
SLFN5
KIF2C
NUP62CL
KCNK1
MEIS3P1
AR
PFKFB3
IL33
IGF1R
LPCAT2
GCNT1
AK7
CTSO
SLC18B1
FZD1
MARK1
MDH1B
MPZL2
ELP3
MFAP3L
PREX2
DLX6
FAM155A
FBP1
ZNF385B
ARHGAP18
PDGFD
NRP1
PGR
CTC-498J12.1
JAG1
ACSL4
MT1M
UBE2C
ZNF204P
L3MBTL4
PTCH1
GNB5
PPM1H
TNS3
SLC39A4
ARRDC4
CDK20
FAM154B
ID2
CICP14
PRAME
RP11-756A22.7
ZNF516
MAML3
GUCY1A3
ATP5F1P5
PAPSS1
MR1
GATA2-AS1
PBLD
NMU
GAS7
HNF4G
MARC2
MTMR8
PTPN3
LNX1
RP11-56A10.1
FAM198B
AC006116.13
SLMO1
SEL1L3
PIP5K1B
FAM110C
DNAH5
KIAA1456
CA8
EIF4EBP1
MAN1A1
NR5A2
IL1R1
CSPG5
TEK
SEMA3E
PEX11G
SORBS2
RN7SL250P
PPIL6
RCC2P6
C11orf63
SLC4A4
SLC44A3
SERPINA4
CCDC113
IQUB
CERKL
CCDC65
MOCOS
C3
WDR78
TROAP
SLC27A2
ARMC4
KIFC1
LRRC6
CASC1
GREB1
FAM150B
SPA17
CCDC160
C7orf57
PHYHIPL
SLC40A1
DTHD1
OSMR
TNFRSF19
FAT1
DCDC2B
RP11-268F1.3
MROH6
KIF13B
HMCN1
RP11-686D22.7
HOMER2
TMEM231
NEK5
WDR49
USP43
COL23A1
NDP
RSPH4A
APOL4
NPAS3
C11orf70
ARSJ
RP11-14D22.1
CYP39A1
RP11-193M21.1
PODXL
RP1-193H18.2
MYCN
AC007405.6
RASSF6
C6
DNAH6
DKK4
DNAH12
CADPS2
LINC00621
ZBBX
C6orf118
WDR63
ESR1
AC006466.5
SRD5A2
MYBL2
CFAP221
CREB3L4
STMND1
NAPSB
FCGBP
RP11-160O5.1
ENTPD3
FHAD1
SNTN
CD1C
KCNK6
ERMN
ANO1
CD1A
EGLN3
APCDD1
C10orf107
PZP
C1orf87
E2F1
CYCSP34
PROM1
HLA-DRA
ZDHHC2
FAM189A2
SPATA18
CCNE1
UBXN10
APLP1
AMOT
C4orf47
FAM83E
LINC01224
RP11-124N14.3
RP11-6E9.4
HS3ST3B1
ACSL5
PDZRN3
KCNRG
ADCYAP1R1
IL5RA
KIF26B
SLC15A2
PPP1R14A
ECM1
NWD1
MAP3K19
RP11-498E2.9
TOX3
STX18
SLC25A35
TRIM31
BMPR1B-AS1
TUBB4A
TTC29
EFCAB1
TMPRSS2
ZG16B
APOBEC4
CFH
