# Supplementary material for: Construction and Validation of a Ferroptosis-Related Prognostic Model for Endometrial Cancer
Source: Front Genet. 2021 Sep 28;12:729046. doi: 10.3389/fgene.2021.729046 (PMC8505971; doi:10.3389/fgene.2021.729046)
Supplement: Supplementary file 4 [file Table_4.XLSX]

## Sheet: Biological Process
Table-S4 GO enrichment results of 438 overlap differential genes
ID	Description	GeneRatio	BgRatio	pvalue	p.adjust	qvalue	geneID	Count
GO:0048285	organelle fission	28/352	449/18670	3.42054e-08	9.74531e-05	8.52045e-05	137886/5885/4976/80218/126731/10051/9928/259266/26271/4751/63979/1063/7013/9134/7153/55706/440145/83990/9585/23236/6790/2059/11004/11065/92960/3833/4605/898	28
GO:0003341	cilium movement	11/352	68/18670	5.37465e-08	9.74531e-05	8.52045e-05	126731/1767/85478/79819/55130/23639/53340/345895/79740/126820/200373	11
GO:0000280	nuclear division	26/352	407/18670	6.66574e-08	9.74531e-05	8.52045e-05	137886/5885/80218/126731/10051/9928/259266/26271/4751/63979/1063/7013/9134/7153/55706/440145/83990/9585/23236/6790/2059/11004/11065/3833/4605/898	26
GO:0007018	microtubule-based movement	19/352	283/18670	1.95342e-06	0.00214193	0.00187271	4976/126731/9928/9585/11004/1767/85478/79819/55130/3833/23639/53340/23303/345895/1768/201625/79740/126820/200373	19
GO:0045137	development of primary sexual characteristics	16/352	223/18670	5.46576e-06	0.00479457	0.00419195	3157/259266/4436/83990/6240/22862/658/6299/6092/157506/367/5241/23639/2099/6716/117	16
GO:0140014	mitotic nuclear division	17/352	264/18670	1.17416e-05	0.00858308	0.0075043	137886/5885/80218/126731/10051/9928/26271/4751/1063/440145/9585/6790/2059/11004/11065/3833/4605	17
GO:0008406	gonad development	15/352	217/18670	1.67177e-05	0.00925976	0.00809593	3157/259266/4436/83990/6240/22862/658/6299/6092/157506/367/5241/23639/2099/6716	15
GO:0001655	urogenital system development	19/352	330/18670	1.77389e-05	0.00925976	0.00809593	10269/5471/1063/3655/6299/6092/157506/367/2650/80310/8829/182/5727/3398/7010/5420/2099/8842/55083	19
GO:0006260	DNA replication	17/352	274/18670	1.90009e-05	0.00925976	0.00809593	64710/26271/11073/10269/7013/5558/1763/27101/9134/11169/51514/9156/5983/83990/6240/1956/898	17
GO:0051321	meiotic cell cycle	16/352	249/18670	2.17507e-05	0.00953985	0.00834081	5885/10051/259266/26271/4751/63979/7013/9134/9156/7153/734/55706/83990/23236/6790/898	16
GO:0140013	meiotic nuclear division	13/352	172/18670	2.39825e-05	0.00956249	0.00836061	5885/10051/259266/26271/63979/7013/9134/7153/55706/83990/23236/6790/898	13
GO:0098813	nuclear chromosome segregation	16/352	262/18670	4.03649e-05	0.0147534	0.0128991	5885/80218/10051/9928/1894/26271/4751/1063/7013/9134/7153/55706/83990/11004/3833/898	16
GO:0072001	renal system development	17/352	293/18670	4.44491e-05	0.0149965	0.0131116	10269/5471/1063/3655/6299/6092/157506/2650/80310/8829/182/5727/3398/7010/5420/8842/55083	17
GO:0007548	sex differentiation	16/352	270/18670	5.78277e-05	0.0177225	0.015495	3157/259266/4436/83990/6240/22862/658/6299/6092/157506/367/5241/23639/2099/6716/117	16
GO:1903046	meiotic cell cycle process	13/352	188/18670	6.06105e-05	0.0177225	0.015495	5885/10051/259266/26271/63979/7013/9134/7153/55706/83990/23236/6790/898	13
GO:0001822	kidney development	16/352	278/18670	8.16261e-05	0.0223758	0.0195634	10269/5471/1063/6299/6092/157506/2650/80310/8829/182/5727/3398/7010/5420/8842/55083	16
GO:0060745	mammary gland branching involved in pregnancy	3/352	6/18670	0.00012741	0.0310455	0.0271435	367/5241/2099	3
GO:0090306	spindle assembly involved in meiosis	3/352	6/18670	0.00012741	0.0310455	0.0271435	259266/26271/6790	3
GO:0035082	axoneme assembly	7/352	62/18670	0.000161024	0.0371711	0.0324992	57545/1767/85478/55130/23639/345895/126820	7
GO:0048015	phosphatidylinositol-mediated signaling	12/352	181/18670	0.000172163	0.0377555	0.0330101	5290/1956/23007/23236/5305/5295/3480/80243/80310/8395/767/7010	12
GO:0048017	inositol lipid-mediated signaling	12/352	184/18670	0.000200675	0.0382712	0.033461	5290/1956/23007/23236/5305/5295/3480/80243/80310/8395/767/7010	12
GO:0051052	regulation of DNA metabolic process	20/352	429/18670	0.000201028	0.0382712	0.033461	64710/80311/7398/4436/26271/10269/4751/63979/7013/7913/1763/5591/27101/55010/3320/5983/5290/7037/3146/1956	20
GO:0051225	spindle assembly	9/352	108/18670	0.000206372	0.0382712	0.033461	126731/259266/26271/4751/54801/440145/6790/3833/4605	9
GO:0022602	ovulation cycle process	6/352	46/18670	0.00021337	0.0382712	0.033461	658/5066/5608/6092/5241/2099	6
GO:0060271	cilium assembly	18/352	366/18670	0.000218144	0.0382712	0.033461	4751/54801/3320/10733/90355/57545/1767/29070/154865/85478/55130/23639/79583/345895/126820/200373/127733/10382	18
GO:0000086	G2/M transition of mitotic cell cycle	14/352	247/18670	0.000263566	0.0444615	0.0388733	5885/9928/26271/11073/6502/4751/54801/1063/51514/3320/10733/23236/6790/10382	14
GO:0008584	male gonad development	10/352	138/18670	0.000292107	0.0446587	0.0390457	3157/259266/4436/83990/6240/22862/367/23639/2099/6716	10
GO:0070286	axonemal dynein complex assembly	5/352	32/18670	0.000306729	0.0446587	0.0390457	1767/85478/55130/23639/126820	5
GO:0046546	development of primary male sexual characteristics	10/352	139/18670	0.000309586	0.0446587	0.0390457	3157/259266/4436/83990/6240/22862/367/23639/2099/6716	10
GO:0007127	meiosis I	9/352	114/18670	0.000309885	0.0446587	0.0390457	5885/26271/7013/9134/7153/55706/83990/6790/898	9
GO:0042698	ovulation cycle	7/352	69/18670	0.000315645	0.0446587	0.0390457	1956/658/5066/5608/6092/5241/2099	7
GO:0001970	positive regulation of activation of membrane attack complex	2/352	2/18670	0.000354474	0.0462479	0.0404351	718/729	2
GO:0007057	spindle assembly involved in female meiosis I	2/352	2/18670	0.000354474	0.0462479	0.0404351	26271/6790	2
GO:0010389	regulation of G2/M transition of mitotic cell cycle	12/352	196/18670	0.000358511	0.0462479	0.0404351	5885/9928/26271/11073/4751/54801/1063/51514/3320/10733/6790/10382	12
GO:1903798	regulation of production of miRNAs involved in gene silencing by miRNA	4/352	19/18670	0.000384776	0.0473884	0.0414323	10269/1956/4613/2099	4
GO:0044782	cilium organization	18/352	384/18670	0.000388961	0.0473884	0.0414323	4751/54801/3320/10733/90355/57545/1767/29070/154865/85478/55130/23639/79583/345895/126820/200373/127733/10382	18
GO:0030534	adult behavior	10/352	144/18670	0.000410638	0.0479073	0.0418859	10269/9456/285671/22941/2743/2059/6623/80243/3398/9455	10
GO:0007059	chromosome segregation	16/352	321/18670	0.0004175	0.0479073	0.0418859	5885/80218/10051/9928/1894/26271/4751/1063/7013/9134/7153/55706/83990/11004/3833/898	16
GO:0061982	meiosis I cell cycle process	9/352	119/18670	0.000425988	0.0479073	0.0418859	5885/26271/7013/9134/7153/55706/83990/6790/898	9

## Sheet: Cellular Component
Table-S4 GO enrichment results of 438 overlap differential genes
ID	Description	GeneRatio	BgRatio	pvalue	p.adjust	qvalue	geneID	Count
GO:0005875	microtubule associated complex	14/365	152/19717	9.36783e-07	0.00048057	0.000410212	9928/54801/9585/6790/11004/1767/85478/79819/3833/23303/1768/201625/126820/55083	14
GO:0005819	spindle	21/365	347/19717	2.25952e-06	0.000579566	0.000494715	137886/5885/126731/9928/259266/1894/26271/26586/11073/4751/54801/1063/7013/10951/79718/440145/9585/6790/6623/642273/3833	21
GO:0045177	apical part of cell	20/365	384/19717	3.50924e-05	0.00600079	0.00512225	259266/25932/9456/6558/4891/1836/1956/22941/51765/3775/182/55630/7010/8470/9180/2195/9455/5420/55107/8842	20
GO:0005930	axoneme	10/365	123/19717	9.82171e-05	0.00898654	0.00767087	126731/1063/1767/85478/79819/55130/345895/126820/200373/10382	10
GO:0016324	apical plasma membrane	17/365	318/19717	9.82788e-05	0.00898654	0.00767087	259266/6558/4891/1836/1956/22941/51765/3775/182/55630/7010/8470/9180/2195/5420/55107/8842	17
GO:0097014	ciliary plasm	10/365	124/19717	0.000105106	0.00898654	0.00767087	126731/1063/1767/85478/79819/55130/345895/126820/200373/10382	10
GO:0005635	nuclear envelope	21/365	464/19717	0.000165377	0.0121198	0.0103454	9821/7514/7112/9972/11260/10269/1063/27101/9631/51514/79647/55706/83990/6240/4001/1956/285671/23236/54830/55613/148327	21
GO:0005858	axonemal dynein complex	4/365	17/19717	0.000227157	0.0145664	0.0124338	1767/85478/79819/126820	4
GO:0005874	microtubule	19/365	416/19717	0.000299827	0.0160651	0.0137131	10808/126731/9928/259266/26586/4751/54801/9585/6790/11004/642273/1767/3833/149069/23303/1768/201625/55083/10382	19
GO:0005943	phosphatidylinositol 3-kinase complex, class IA	2/365	2/19717	0.000341771	0.0160651	0.0137131	5290/5295	2
GO:0030286	dynein complex	6/365	51/19717	0.000344476	0.0160651	0.0137131	1767/85478/79819/1768/201625/126820	6
GO:0005871	kinesin complex	6/365	55/19717	0.000521154	0.0206108	0.0175933	9928/9585/11004/3833/23303/55083	6
GO:0098858	actin-based cell projection	12/365	208/19717	0.0005223	0.0206108	0.0175933	25932/3655/10788/1836/2059/7010/2195/23303/9455/5420/57471/8842	12
GO:0034399	nuclear periphery	9/365	131/19717	0.000753938	0.0259764	0.0221734	5885/9360/8520/9972/11260/1063/25932/4001/6041	9
GO:0044447	axoneme part	5/365	40/19717	0.000817156	0.0259764	0.0221734	1767/85478/79819/345895/126820	5
GO:0005902	microvillus	7/365	83/19717	0.000874141	0.0259764	0.0221734	25932/10788/1836/7010/23303/5420/8842	7
GO:0072687	meiotic spindle	3/365	11/19717	0.000929607	0.0259764	0.0221734	259266/26271/6790	3
GO:0016363	nuclear matrix	8/365	109/19717	0.00095679	0.0259764	0.0221734	5885/9360/8520/11260/1063/25932/4001/6041	8
GO:0000922	spindle pole	10/365	164/19717	0.000985971	0.0259764	0.0221734	137886/5885/259266/26586/11073/4751/1063/9585/6790/642273	10
GO:0097134	cyclin E1-CDK2 complex	2/365	3/19717	0.00101273	0.0259764	0.0221734	9134/898	2
GO:0032838	plasma membrane bounded cell projection cytoplasm	11/365	208/19717	0.00177857	0.043448	0.037087	4976/126731/1063/1767/85478/79819/55130/345895/126820/200373/10382	11
GO:0033269	internode region of axon	2/365	4/19717	0.00200063	0.046651	0.0398211	57471/10382	2

## Sheet: Molecular Function
Table-S4 GO enrichment results of 438 overlap differential genes
ID	Description	GeneRatio	BgRatio	pvalue	p.adjust	qvalue	geneID	Count
GO:0003777	microtubule motor activity	11/356	84/17697	9.35948e-07	0.000771221	0.000661075	9928/9585/11004/1767/79819/3833/23303/1768/201625/126820/55083	11
GO:0003774	motor activity	12/356	136/17697	1.97887e-05	0.00815293	0.00698852	9928/9585/55930/11004/1767/79819/3833/23303/1768/201625/126820/55083	12
GO:1990939	ATP-dependent microtubule motor activity	6/356	44/17697	0.000235222	0.0431926	0.0370238	9928/9585/1767/79819/1768/126820	6
GO:0000248	C-5 sterol desaturase activity	2/356	2/17697	0.000403556	0.0431926	0.0370238	6309/3992	2
GO:0070704	sterol desaturase activity	2/356	2/17697	0.000403556	0.0431926	0.0370238	6309/3992	2
GO:0030235	nitric-oxide synthase regulator activity	3/356	8/17697	0.000419345	0.0431926	0.0370238	3320/1956/2099	3
GO:0031956	medium-chain fatty acid-CoA ligase activity	3/356	8/17697	0.000419345	0.0431926	0.0370238	2182/11001/51703	3
GO:0102391	decanoate-CoA ligase activity	3/356	8/17697	0.000419345	0.0431926	0.0370238	2182/11001/51703	3

## Sheet: KEGG
Table-S4 KEGG enrichment results of 438 overlap genes
ID	Description	GeneRatio	BgRatio	pvalue	p.adjust	qvalue	geneID	Count
hsa05215	Prostate cancer	14/180	97/8087	2.46541e-08	6.53334e-06	5.32009e-06	4893/9134/3320/5290/1956/5295/367/3480/80310/6716/148327/1869/898/7113	14
hsa04066	HIF-1 signaling pathway	11/180	109/8087	2.82538e-05	0.00320777	0.00261209	5290/7037/5163/1956/5295/6774/5209/3480/1978/7010/112399	11
hsa04151	PI3K-Akt signaling pathway	21/180	354/8087	3.63144e-05	0.00320777	0.00261209	7534/5523/4893/9134/3320/5290/9223/3655/1956/1287/1902/3673/5295/3480/80310/10681/1978/7010/9180/148327/898	21
hsa05222	Small cell lung cancer	9/180	92/8087	0.000194772	0.0129036	0.0105074	6502/9134/5290/3655/1287/3673/5295/1869/898	9
hsa04640	Hematopoietic cell lineage	9/180	99/8087	0.000339657	0.0154328	0.012567	7037/3655/924/3673/3554/911/909/3122/3568	9
hsa01521	EGFR tyrosine kinase inhibitor resistance	8/180	79/8087	0.000349423	0.0154328	0.012567	4893/5290/1956/5295/6774/3480/80310/1978	8
hsa04068	FoxO signaling pathway	10/180	131/8087	0.000654591	0.0247809	0.0201791	6502/4893/5290/10733/9456/1956/5295/6774/3480/9455	10
hsa05218	Melanoma	7/180	72/8087	0.00104802	0.0320889	0.02613	4893/5290/1956/5295/3480/80310/1869	7
hsa05165	Human papillomavirus infection	17/180	331/8087	0.00108981	0.0320889	0.02613	5523/4893/9134/5290/9223/3655/1956/1287/3673/5295/8321/182/55534/1978/148327/1869/898	17
hsa04550	Signaling pathways regulating pluripotency of stem cells	10/180	143/8087	0.00128881	0.0323627	0.0263529	4893/5290/6498/658/4093/5295/6774/3480/8321/3398	10
hsa01522	Endocrine resistance	8/180	98/8087	0.00147332	0.0323627	0.0263529	4893/5290/1956/5295/3480/182/2099/1869	8
hsa05231	Choline metabolism in cancer	8/180	98/8087	0.00147332	0.0323627	0.0263529	4893/5290/1956/5295/80310/8395/1978/126969	8
hsa05224	Breast cancer	10/180	147/8087	0.0015876	0.0323627	0.0263529	4893/5290/1956/5295/3480/8321/5241/182/2099/1869	10
hsa04978	Mineral absorption	6/180	59/8087	0.00189514	0.035731	0.0290957	4495/4891/4496/4499/55630/30061	6
hsa04216	Ferroptosis	5/180	41/8087	0.00202251	0.035731	0.0290957	7037/4891/2182/30061/51703	5
hsa04218	Cellular senescence	10/180	156/8087	0.00246777	0.0387054	0.0315178	286826/4893/9134/5290/5608/5295/1978/4605/1869/898	10
hsa04015	Rap1 signaling pathway	12/180	210/8087	0.00248299	0.0387054	0.0315178	4893/5290/9223/1956/23236/1902/5608/5295/57568/3480/80310/7010	12
hsa05161	Hepatitis B	10/180	162/8087	0.00324655	0.0452812	0.0368725	7534/4893/9134/5290/5608/5295/6774/148327/1869/898	10
hsa04810	Regulation of actin cytoskeleton	12/180	218/8087	0.00337483	0.0452812	0.0368725	4893/5290/3655/10788/1956/5305/1902/3673/5295/1793/80310/8395	12
hsa04211	Longevity regulating pathway	7/180	89/8087	0.00357436	0.0452812	0.0368725	9821/4893/5290/5295/3480/1978/148327	7
hsa04915	Estrogen signaling pathway	9/180	138/8087	0.00358832	0.0452812	0.0368725	4893/3320/5290/1956/23236/5295/5241/2099/148327	9
